# Supplementary material for: Ameliorating Effect on Aβ-Induced Alzheimer’s Mice by Litsea cubeba Persoon Powder
Source: Molecules. 2021 Sep 21;26(18):5709. doi: 10.3390/molecules26185709 (PMC8469224; doi:10.3390/molecules26185709)
Supplement: Supplementary file 1 [file molecules-26-05709-s001.zip]

Archive with 1 entries (1 files):
- molecules-1349787-supplementary.pdf
